# Supplementary material for: Site-Specific Structural Changes in Long-Term-Stressed Monoclonal Antibody Revealed with DEPC Covalent-Labeling and Quantitative Mass Spectrometry
Source: Pharmaceuticals (Basel). 2023 Oct 5;16(10):1418. doi: 10.3390/ph16101418 (PMC10609731; doi:10.3390/ph16101418)
Supplement: Supplementary file 1 [file pharmaceuticals-16-01418-s001.zip]

Archive with 1 entries (1 files):
- pharmaceuticals-2579250-supplementary.pdf
